# Supplementary material for: Cdc13 (cyclin B) is degraded by autophagy under sulfur depletion in fission yeast
Source: Autophagy Rep. 2022 Mar 22;1(1):51–64. doi: 10.1080/27694127.2022.2047442 (PMC11864628; doi:10.1080/27694127.2022.2047442)
Supplement: Supplemental Material [file KAUO_A_2047442_SM3618.xlsx]

## Sheet: Table S1
Table S1. Genes involved in cell miniaturization during sulfur depletion
Systematic ID	Description
SPAC1002.05c	histone demethylase Jmj2
SPAC1039.05c	zinc finger protein Klf1
SPAC105.02c	ankyrin repeat protein, implicated in meiosis
SPAC1071.03c	sequence orphan
SPAC10F6.11c	autophagy associated protein kinase activator Atg17
SPAC10F6.13c	aspartate aminotransferase (predicted)
SPAC10F6.16	mRNA stability protein Igo1 (predicted)
SPAC1142.07c	vacuolar sorting protein Vps32
SPAC1296.01c	phosphoacetylglucosamine mutase (predicted)
SPAC1296.04	spore wall assembly protein (predicted)
SPAC1399.03	uracil permease
SPAC13C5.02	DNA replication protein Dre4
SPAC13F5.03c	mitochondrial glycerol dehydrogenase Gld1
SPAC13G7.12c	choline kinase (predicted)
SPAC144.06	AP-3 adaptor complex subunit Apl5 (predicted)
SPAC15A10.03c	Rad54 homolog Rhp54
SPAC15A10.16	actin interacting protein 3 homolog Bud6
SPAC1687.23c	sequence orphan
SPAC1783.02c	acyltransferase (predicted)
SPAC1783.06c	autophagy associated ubiquitin-like modifier Atg12
SPAC1783.07c	transcription factor Pap1/Caf3
SPAC17A2.09c	RNA-binding protein Csx1
SPAC17A5.10	conserved fungal protein
SPAC17A5.14	exonuclease II Exo2
SPAC17H9.08	mitochondrial coenzyme A transporter (predicted)
SPAC17H9.19c	WD repeat protein Cdt2
SPAC18G6.05c	translation elongation regulator Gcn1 (predicted)
SPAC19B12.08	Atg8 deconjugator Atg4 (predicted)
SPAC19G12.15c	trehalose-6-phosphate phosphatase Tpp1
SPAC1A6.09c	sphingosine N-acyltransferase Lag1
SPAC1B1.04c	poly(A)-specific ribonuclease complex subunit Pan3 (predicted)
SPAC1D4.01	human c9orf78 ortholog
SPAC1F5.10	ATP-dependent RNA helicase, eIF4A related (predicted)
SPAC1F7.01c	transcription elongation factor Spt6 (predicted)
SPAC20H4.10	ubiquitin-protein ligase E4 (predicted)
SPAC227.04	autophagy C terminal domain family protein (predicted)
SPAC227.14	nicotinamide riboside kinase (predicted)
SPAC22A12.04c	40S ribosomal protein S15a (predicted)
SPAC22F3.06c	Lon protease homolog Lon1 (predicted)
SPAC22H10.09	sequence orphan
SPAC22H12.05c	fasciclin domain protein
SPAC23C4.16c	autophagy associated lipase Atg15
SPAC25A8.02	autophagy associated protein Atg14
SPAC25B8.19c	transcription factor zf-C2H2 type (predicted)
SPAC26F1.09	GTPase activating protein Gyp51 (predicted)
SPAC29B12.06c	RNA-binding protein, CCR4-NOT complex subunit Rcd1
SPAC29B12.08	sequence orphan
SPAC2E1P3.05c	fungal cellulose binding domain protein
SPAC2E1P5.01c	mannosyl-oligosaccharide 1,2-alpha-mannosidase
SPAC2F3.12c	thioredoxin fold protein, human TXNDC9 ortholog
SPAC2F7.02c	NLI interacting factor family phosphatase (predicted)
SPAC30.01c	Sec7 domain protein, ARF GEF Sec72
SPAC30.02c	elongator complex associated protein Kti2 (predicted)
SPAC30D11.10	DNA recombination protein Rad22
SPAC328.01c	karyopherin (predicted)
SPAC3C7.12	CLIP170 family protein Tip1
SPAC3H8.02	sec14 cytosolic factor family phosphatidylinositol transporter (predicted)
SPAC458.06	WD repeat protein involved in autophagy Atg18c (atg1803)
SPAC4A8.03c	protein phosphatase 2C Ptc4
SPAC4F10.07c	autophagy associated protein kinase regulatory subunit Atg13
SPAC4F10.08	sequence orphan
SPAC4G8.10	SNARE Gos1 (predicted)
SPAC4G9.13c	retromer complex subunit Vps26
SPAC4H3.13	transcriptional regulator Pcc1 (predicted)
SPAC57A10.02	serine/threonine protein kinase Cdr2
SPAC57A7.13	RNA-binding protein, involved in splicing (predicted)
SPAC589.07c	WD repeat protein involved in autophagy Atg18a
SPAC694.02	DEAD/DEAH box helicase
SPAC750.08c	NAD-dependent malic enzyme, parrtial
SPAC7D4.06c	dolichol-P-Man dependent alpha(1-3) mannosyltransferase Alg3 (predicted)
SPAC823.16c	WD repeat protein involved in autophagy Atg18b
SPAC824.02	GPI inositol deacylase (predicted)
SPAC824.04	WD repeat protein (predicted)
SPAC8C9.06c	mitochondrial translation regulator (predicted)
SPAC8C9.19	conserved fungal protein
SPAC8E11.07c	tubulin specific chaperone cofactor A, Alp31
SPAP14E8.02	FHA domain protein Tos4
SPBC1347.06c	serine/threonine protein kinase Cki1
SPBC13G1.14c	RNA-binding protein (predicted)
SPBC14C8.16c	mitochondrial ribosomal protein subunit S35
SPBC1539.08	ADP-ribosylation factor, Arf family Arf6
SPBC15D4.05	conserved CobW/HypB/UreG nucleotide binding domain protein (predicted)
SPBC15D4.06	NatC N-acetyltransferase complex catalytic subunit Naa30 (predicted)
SPBC15D4.07c	autophagy associated protein Atg9
SPBC1604.09c	exoribonuclease Rex4 (predicted)
SPBC1604.20c	kinesin-like protein Tea2
SPBC1652.02	APC amino acid transporter (predicted)
SPBC16C6.04	sequence orphan
SPBC16H5.12c	conserved fungal protein
SPBC16H5.13	WD repeat protein, human WDR7 ortholog
SPBC1718.01	cullin 1 adaptor protein Pop1
SPBC17A3.05c	DNAJ/DUF1977 DNAJB12 homolog (predicted)
SPBC19G7.10c	topoisomerase II-associated deadenylation-dependent mRNA-decapping factor (predicted)
SPBC216.03	conserved fungal protein
SPBC21B10.05c	WD repeat protein Pop3
SPBC21B10.13c	MBF complex negative regulatory component Yox1
SPBC25H2.03	vacuolar protein involved in phosphoinositide metabolism (predicted)
SPBC26H8.14c	cytochrome C oxidase copper chaperone Cox17 (predicted)
SPBC2F12.11c	transcriptional activator, MBF subunit Rep2
SPBC31E1.01c	autophagy associated protein Atg2
SPBC31F10.15c	F0-ATPase epsilon subunit (predicted)
SPBC3B9.06c	autophagy associated protein Atg3
SPBC3H7.09	palmitoyltransferase (predicted)
SPBC530.06c	translation initiation factor eIF3 alpha subunit (p135) (predicted)
SPBC577.04	human THOC5 ortholog (predicted)
SPBC577.13	inositol-polyphosphate 5-phosphatase, synaptojanin homolog 2 (predicted)
SPBC582.06c	horsetail movement protein Hrs1/Mcp6
SPBC646.12c	GTPase activating protein Gap1
SPBC6B1.10	splicing factor Prp17
SPBC713.08	mitochondrial TOM complex assembly protein Mim1 (predicted)
SPBC725.03	conserved fungal protein
SPBC776.01	60S ribosomal protein L29
SPBC887.05c	RNA-binding protein Cwf29
SPBC887.10	response regulator Mcs4
SPBC947.03c	NatC N-acetyltransferase non catalytic Sm-like domain subunit Naa38 (predicted)
SPBC947.14c	sequence orphan
SPBP8B7.31	acid phosphatase (predicted)
SPBPB7E8.02	PSP1 family protein
SPBPJ4664.05	conserved fungal protein
SPCC11E10.04	mitochondrial ATPase expression protein homolog (predicted)
SPCC11E10.08	silencing protein Rik1
SPCC126.15c	signal recognition particle subunit Sec65 (predicted)
SPCC1393.12	sequence orphan
SPCC1442.11c	sequence orphan
SPCC1620.03	sequence orphan
SPCC1682.11c	choline transmembrane transporter family protein (predicted)
SPCC16C4.09	RNB-like protein
SPCC16C4.10	6-phosphogluconolactonase (predicted)
SPCC1840.03	karyopherin Sal3
SPCC1840.09	NAD dependent epimerase/dehydratase family protein
SPCC1840.10	U6 snRNP-associated protein Lsm8 (predicted)
SPCC18B5.07c	nucleoporin Nup61
SPCC191.01	sequence orphan
SPCC191.03c	sequence orphan
SPCC1919.03c	AMP-activated protein kinase beta subunit (predicted)
SPCC1919.04	sequence orphan
SPCC1919.10c	myosin type V
SPCC338.10c	cytochrome c oxidase subunit V (predicted)
SPCC364.06	nucleosome assembly protein Nap1
SPCC417.09c	transcription factor (predicted)
SPCC4B3.17	ubiquinol cytochrome-c reductase assembly protein Cbp3 (predicted)
SPCC622.08c	histone H2A alpha
SPCC736.06	mitochondrial aspartate-tRNA ligase (predicted)
SPCC757.07c	catalase
SPCC777.06c	hydrolase (predicted)
SPCC794.11c	ENTH/VHS domain protein Ent3 (predicted)
SPCC830.06	calcineurin regulatory subunit (predicted)
SPCP1E11.05c	acyl-coA-sterol acyltransferase Are2 (predicted)
SPAC1093.01	PPR repeat protein
SPAC11E3.11c	guanyl-nucleotide exchange factor (predicted)
SPAC14C4.11	polyphosphate synthetase (predicted)
SPAC1639.02c	potassium ion transporter Trk2
SPAC1805.16c	purine nucleoside phosphorylase (predicted)
SPAC1F7.07c	iron permease Fip1
SPAC22H10.03c	karyopherin Kap14
SPAC23A1.02c	phosphoprotein phosphatase (predicted)
SPAC25B8.05	tRNA-pseudouridine synthase (predicted)
SPAC25B8.06c	mitochondrial serine-tRNA ligase (predicted)
SPAC25H1.03	autophagy associated HORMA domain protein Atg101 (meiotically upregulated gene Mug66)
SPAC31G5.14	glycine decarboxylase T subunit (predicted)
SPAC3F10.16c	GTP binding protein, HSR1-related (predicted)
SPAC3H8.05c	E3 ubiquitin ligase complex subunit Mms1 (predicted)
SPAC3H8.09c	poly(A) binding protein Nab3 (predicted)
SPAC4D7.10c	SAGA complex subunit Spt20 (predicted)
SPAC4F10.15c	WASp homolog
SPAC688.13	TatD DNase family Scn1
SPAC7D4.04	Taz1 interacting factor 1, autophagy protein, atg11
SPAC977.10	plasma membrane sodium ion/proton antiporter Sod2
SPAPB2B4.04c	vacuolar calcium transporting P-type ATPase P2 type, Pmc1
SPBC1198.11c	RNA polymerase I transcription termination factor Reb1
SPBC1271.10c	membrane transporter (predicted)
SPBC1604.12	sequence orphan
SPBC1711.04	methylenetetrahydrofolate reductase (predicted)
SPBC18H10.09	zf-CHY type zinc finger protein
SPBC29A10.02	meiotic RNA-binding protein 1
SPBC3B8.02	CCAAT-binding factor complex subunit Php5
SPBC3H7.15	serine/threonine protein kinase Hhp1
SPBC530.01	GTPase activating protein Gyp1 (predicted)
SPBC6B1.05c	ubiquitin-like conjugating enzyme Atg7
SPBC947.06c	spermidine family transporter (predicted)
SPBP8B7.09c	karyopherin Los1 (exportin t)
SPCC1450.09c	phospholipase (predicted)
SPCC1620.08	succinate-CoA ligase beta subunit (predicted)
SPCC16A11.10c	cytochrome b5 (predicted)
SPCC306.04c	histone lysine methyltransferase Set1
SPCC417.02	DASH complex subunit Dad5
SPCC4B3.08	Lsk1 complex gamma subunit (predicted)
SPCC594.05c	Set1C PHD Finger protein Spf1
SPCC895.06	elongator complex subunit Elp2 (predicted)
SPAC637.07	translation initiation factor eIF3d Moe1
SPAC644.06c	serine/threonine protein kinase Cdr1
SPAP27G11.05c	vacuolar protein sorting-associated protein Vps41 (predicted)
SPAPJ696.01c	retromer complex subunit Vps17
SPBC15D4.02	transcription factor, zf-fungal binuclear cluster type (predicted)
SPBC725.11c	CCAAT-binding factor complex subunit Php2
SPBC887.18c	SAGA complex subunit Hfi1 (predicted)
SPCC1235.06	Sad1 interacting factor 1
SPCC1682.07	transcription factor TFIIH complex subunit Ssl1
SPAC24B11.06c	MAP kinase Sty1
SPBC4B4.10c	autophagy associated protein Atg5

## Sheet: Table S2
Table S2. Genes identified as target candidates of Ecl1 family genes under sulfur deficiency
Gene	Description	Cdc13 degradation under -S
amk2+	AMP-activated protein kinase beta subunit Amk2	◯
apl5+	Ap-3 adaptor complex subunit Apl5 (predicted)	◯
arf6+	ADP-ribosylation factor, Arf family Arf6	◯
atg5+	autophagy-associated protein Atg5	×
atg7+	E1 Atg8 and Atg12 E1 activating enzyme Atg7	×
atg9+	autophagy-associated protein Atg9	×
atg101+	autophagy-associated HORMA domain protein Atg101	×
atg11+	autophagy-associated protein Atg11	×
atg13+	autophagy-associated protein kinase regulatory subunit Atg13	×
atg14+	autophagy-associated protein Atg14	×
atg17+	autophagy-associated protein kinase activator Atg17	×
atg1803+	autophagy-associated WD repeat protein Atg18c	×
cdr1+	NIM1 family serine/threonine protein kinase Cdr1/Nim1	◯
cdr2+	serine/threonine protein kinase Cdr2	◯
cdt2+	WD repeat protein Cdt2	◯
dar2+	mitochondrial aspartate-tRNA ligase Dar2 (predicted)	◯
fal1+	exon junction complex subunit, ATP-dependent RNA helicase Fal1	×
lgo1+	endosulfine (ENSA) serine/threonine protein kinase Igo1	◯
mcs4+	response regulator Mcs4	◯
moe1+	translation initiation factor eIF3d Moe1	◯
mtd1+	methylenetetrahydrofolate reductase Mtd1 (predicted)	◯
nab3+	poly(A) binding protein Nab3 (predicted)	◯
pop1+	cullin 1 adaptor protein Pop1	◯
pop3+	WD repeat protein Pop3	◯
ptc4+	protein phosphatase 2C Ptc4	◯
rps2201+	40S ribosomal protein S15a (predicted)	◯
sal3+	karyopherin/importin beta family nuclear import signal receptor Sal3	◯
SPAC1296.01c	phosphoacetylglucosamine mutase (predicted)	◯
SPBC16C6.04	sequence orphan	◯
SPCC417.09c	transcription factor (predicted)	×

## Sheet: Table S3
Table S3. Yeast Strains and Primers
Fission yeast strains
Strains	Genotype
Schizosaccharomyces pombe
JY333	h- leu1-32 ade6-M216
JY333 ecl1Δecl2Δecl3Δ	h- leu1-32 ade6-M216 ecl1::kanr ecl2::kanr ecl3::kanr
JY808 ecl1Δecl2Δecl3Δ	h90 leu1-32 ade6-M216 ecl1::kanr ecl2::kanr ecl3::kanr
JY333 Psk1myc	h- leu1-32 ade6-M216 psk1-13myc-natr
JY333 ecl1Δecl2Δecl3Δ Psk1myc	h- leu1-32 ade6-M216 ecl1::kanr ecl2::kanr ecl3::kanr psk1-13myc-hphr
FY7288	h90 rum1-HA
FY9210	h- cdc13-GFP[LEU2]
Cdc13GFP ecl1Δecl2Δecl3Δ	h- cdc13-GFP[LEU2] ecl1::kanr ecl2::kanr ecl3::kanr
Real-time PCR assay
Gene	Sequence
ecl1+	TTTTGCACAGTGTGTGGAGC
	TGTGTAAGCACTGAACCGTG
ecl2+	GGAAAACCCACTACTGGCAA
	AGAACAGCAAGTCTGGAAGC
ecl3+	GCTATGTGGTAACTCCATCG
	GAGGAATTCGACGAAGAGCA
cdc2+	CCGAATTTCAGAAACTGGGG
	GTATAGTTCCGCAAAGGGAC
act1+	ATGATGCCCCTAGAGCTGTA
	GCAACACGAAGCTCGTTGTA
pCdc13-DB and pCdc13-mDB plasmids
Plasmid	Sequence
pCdc13-DB	TTTCCATATGACTACCCGTCGTTTAACTCGC
	CATTAGATCTGTTTACTAGCTAATGGAACACC
pCdc13-mDB	TTTCCATATGACTACCCGTCGTTTAACTCGC
	CATTAGATCTGTTTACTAGCTAATGGAACACCTTCTTTGTTGTGAAAATTGGAAACATCATCCGCCGCATGAGCCTTC
Construction of Psk1myc
Gene	Sequence
Psk1	TGATCATGCCGTCGATTGGTGGTCTATGGG
	TTAATTAACCCGGGGATCCGATGGTTCGAAACTGCGTTGTTAGATAAAAATTC
	GTTTAAACGAGCTCGAATTCATAGGTTTCGCTAAAGCATCATTTACTAAGTG
	TCTCCCGTTGACACTGGGAATCGAGTCAC
